# Supplementary material for: Effect of Cement Substitution with Mineral Fillers on NOx Air-Purification Efficiency and Photocatalytic Reaction Selectivity of Nano-TiO2-Modified Cementitious Composites
Source: Materials (Basel). 2024 Nov 25;17(23):5775. doi: 10.3390/ma17235775 (PMC11641952; doi:10.3390/ma17235775)
Supplement: Supplementary file 1 [file materials-17-05775-s001.zip]

Archive with 1 entries (1 files):
- materials-3328629-supplementary.pdf
